# Supplementary material for: A high-throughput screening approach to discover potential colorectal cancer chemotherapeutics: repurposing drugs to identify novel disruptors of 14-3-3 proteins
Source: Cell Death Dis. 2025 Nov 10;16(1):825. doi: 10.1038/s41419-025-08150-6 (PMC12603070; doi:10.1038/s41419-025-08150-6)
Supplement: Supplementary file 3 — Supplemental Table 2 [file 41419_2025_8150_MOESM3_ESM.xlsx]

## Sheet: Sheet1
Supplemental Table 2: Associations (ka), Dissociations (kd), KDs and Bis data from SPR assay
				Characteristics
		Curve name	Bmax ([Signal (RU)])	ka (1/M(M*s))	kd (1/s)	KD (M)	BI ([Signal (RU)])
	FTY720	A' 0.0009 mM_6403.36s fitted	2.87	807	0.00856	1.06e-05	0.1
		C 0.005 mM_7059.29s fitted	227.4	807	0.00856	1.06e-05	0.1
		F 0.02 mM_9099.46s fitted	342.32	807	0.00856	1.06e-05	0.1
	Penfluridol	A 0.0009 mM_2458.42s fitted	99.25	7240	0.00974	1.35e-06	0.1
		C' 0.005 mM_4378.61s fitted	72.64	7240	0.00974	1.35e-06	0.1
		D 0.007 mM_5403s fitted	80.65	7240	0.00974	1.35e-06	0.1
		E 0.01 mM_6111.5s fitted	100.4	7240	0.00974	1.35e-06	0.1
	Lomitapide	A 0.0009 mM_3528.68s fitted	55.11	12700	0.0109	8.58e-07	0.1
		B 0.003 mM_4011.6s fitted	159.43	12700	0.0109	8.58e-07	0.1
		C 0.01 mM_4916.09s fitted	270.8	12700	0.0109	8.58e-07	0.1
		D 0.02 mM_6387.41 fitted	311.25	12700	0.0109	8.58e-07	0.1
	Terfenadine	A 0.0009 mM_698.62s fitted	166.72	6260	0.0185	2.96e-06	0.1
		B 0.005 mM_3162.32s fitted	144.99	6260	0.0185	2.96e-06	0.1
		C 0.007 mM_2640.19s fitted	177.73	6260	0.0185	2.96e-06	0.1
		D 0.01 mM_3637.27s fitted	179.00	6260	0.0185	2.96e-06	0.1
	BV01	A 0.005 mM_7242.14s fitted	100.98	1770	0.0112	6.32e-06	0.1
		B 0.007 mM_6874.6s fitted	147.7	1770	0.0112	6.32e-06	0.1
		C 0.03 mM_5071.25s fitted	198.6	1770	0.0112	6.32e-06	0.1
		D 0.05 mM_5389.98s fitted	257.38	1770	0.0112	6.32e-06	0.1
		E 0.07 mM_5928.53s fitted	320.07	1770	0.0112	6.32e-06	0.1
	BV02	A 0.0009 mM_196.45s fitted	0.56	1560	0.141	9.01e-05	0.1
		E 0.009 mM_719.5s fitted	79.38	1560	0.141	9.01e-05	0.1
		F 0.02 mM_855.78s fitted	131.04	1560	0.141	9.01e-05	0.1
		G 0.05 mM_983.47s fitted	100.83	1560	0.141	9.01e-05	0.1
